# Supplementary material for: Apex1 safeguards genomic stability to ensure a cytopathic T cell fate in autoimmune disease models
Source: J Clin Invest. 2024 Dec 31;135(4):e183671. doi: 10.1172/JCI183671 (PMC11827838; doi:10.1172/JCI183671)
Supplement: Supporting data values [file jci-135-183671-s009.xlsx]

## Sheet: Fig 1A
	gH2A.X MFI
	Tn	day 1	day 2
	649	1056	2712
	587	1125	3016
	669	1214	2617

## Sheet: Fig 1C
		Apex1 MFL
		Tn	Day 1	Day 2
		1702	4775	11128
		1598	5304	13218
		1698	4657	11789

## Sheet: Fig 1 F
		Cell # (Million)										% of Cells
		DP		DN		CD4		CD8				DP		DN		CD4		CD8
		WT	KO	WT	KO	WT	KO	WT	KO			WT	KO	WT	KO	WT	KO	WT	KO
		129.132	120.246	4.0851	5.2773	12.5613	14.112	4.2381	4.4835			84.4	81.8	2.67	3.59	8.21	9.6	2.77	3.05
		109.459	130.26	4.6151	4.4772	9.7622	14.0244	4.0033	3.822			82.3	83.5	3.47	2.87	7.34	8.99	3.01	2.45
		124.845	119.335	3.567	4.6835	14.674	11.1505	3.683	4.698			86.1	82.3	2.46	3.23	10.12	7.69	2.54	3.24
		137.115	142.117	5.28	4.843	15.5925	14.7461	3.9435	3.8243			83.1	85.1	3.2	2.9	9.45	8.83	2.39	2.29
		126.768	114.816	4.712	4.278	13.6648	13.938	4.3776	3.9606			83.4	83.2	3.1	3.1	8.99	10.1	2.88	2.87

## Sheet: Fig 1G
		Cell # (million)												% of Cells
		Total		CD4		CD8		Treg						CD4		CD8		Treg
		WT	KO	WT	KO	WT	KO	WT	KO					WT	KO	WT	KO	WT	KO
		73	82	16.133	17.712	9.052	10.086	2.00049	2.19629					22.1	21.6	12.4	12.3	2.7404	2.6784
		85	76	16.575	15.276	11.39	8.664	2.00557	2.04698					19.5	20.1	13.4	11.4	2.3595	2.6934
		66	63	13.992	13.104	10.362	9.009	1.749	2.05733					21.2	20.8	15.7	14.3	2.65	3.2656
		69	80	16.008	17.68	12.42	10.56	2.32116	3.1824					23.2	22.1	18	13.2	3.364	3.978
		87	78	18.096	14.664	12.354	9.204	2.13533	2.08229					20.8	18.8	14.2	11.8	2.4544	2.6696
		85.6	75	15.5792	13.425	14.8088	9.75	2.05645	2.32253					18.2	17.9	17.3	13	2.4024	3.0967

## Sheet: Fig 2A
		EAE: Disease score
	day	WT							KO
	1	0	0	0	0	0	0		0	0	0	0	0	0	0	0	0	0
	2	0	0	0	0	0	0		0	0	0	0	0	0	0	0	0	0
	3	0	0	0	0	0	0		0	0	0	0	0	0	0	0	0	0
	4	0	0	0	0	0	0		0	0	0	0	0	0	0	0	0	0
	5	0	0	0	0	0	0		0	0	0	0	0	0	0	0	0	0
	6	0	0	0	0	0	0		0	0	0	0	0	0	0	0	0	0
	7	0	0	0	0	0	0		0	0	0	0	0	0	0	0	0	0
	8	0	0	0	0	0	0		0	0	0	0	0	0	0	0	0	0
	9	0	0	0	0	0	0		0	0	0	0	0	0	0	0	0	0
	10	0.5	0	0.5	0.5	0.5	0		0	0	0	0	0	0	0	0	0	0
	11	1	1	2	1	2	1		0	0	0	0	0	0	0	0	0	0
	12	1	2.5	3	1	3	0.5		0	0	0	0	0	0	0	0	0	0
	13	2.5	2.5	3.5	2.5	3	0.5		0	0	0	0	0	0	0	0	0	0
	14	3	3	3.5	3	3.5	2		0	0	0	0	0	0	0	0	0	0
	15	3	3	3.5	3.5	4	2.5		0	0	0	0	0	0	0	0	0	0
	16	3.5	3.5	3.5	3.5	4	2		0	0	0	0	0	0	0	0	0	0
	17	3.5	4	3	3	3	3		0	0	0	0	0	0	0	0	0	0
	18	3.5	3.5	3	3.5	3.5	3.5		0	0	0	0	0	0	0	0	0	0
	19	3.5	3	3	3.5	3	3.5		0	0	0	0	0	0	0	0	0	0
	20	3.5	3	3	3	3	3		0	0	0	0	0	0	0	0	0	0
	21	3	3	2.5	2.5	3	3		0	0	0	0	0	0	0	0	0	0
	22	3	2.5	3	2.5	3	3		0	0	0	0	0	0	0	0	0	0
	23	3	3	3	2.5	3	2.5		0	0	0	0	0	0	0	0	0	0
	24	3	3	2	2	3.5	2.5		0	0	0	0	0	0	0	0	0	0
	25	3	2	2.5	2.5	3	2.5		0	0	0	0	0	0	0	0	0	0
	26	2	2	2	3	2	2		0	0	0	0	0	0	0	0	0	0
	27	2	2	2.5	2.5	3	2		0	0	0	0	0	0	0	0	0	0
	28	2	3	2	3	2.5	2		0	0	0	0	0	0	0	0	0	0

## Sheet: Fig 2F
			authma -Histology				PAS (%)
			WT	KO			WT	KO
			3	0.5			40	1
			3.6	0.7			41	5
			2.7	0.2			35	2
			3.3	0.4			30	3
			2.5	0.2			49	1
			2.8	0.5			37	2

## Sheet: Fig 2G
			IL4 (%)		IL13 (%)		IL-5 (%)
			WT	KO	WT	KO	WT	KO
			18	4.8	24	2.79	28	0.3
			26	1.4	17	1	15	1
			16	5.1	26	3	26	0.7
			28	2	19	1	14	1
			17	3	15	2	25	0.5

## Sheet: Fig 3C
		AP Sites/Million bp
		Div 0		DIV 1-2		DIV >2
		WT	KO	WT	KO	WT	KO
		98	480	210	650	200	2450
		156	443	178	560	140	1470
		210	570	287	750	310	2910

## Sheet: Fig 3E
		% of gH2A.X +
		Day 5		Day 7
		WT	KO	WT	KO
		54.1	6.64	58.2	2.87
		48.5	8.04	60.1	1.9
		52.1	5.93	52.1	3.1

## Sheet: Fig 3I
		AP Sites/ M bp
		Tn		Div 0		Div 1-2		Div >2
		WT	KO	WT	KO	WT	KO	WT	KO
		40	90	79	590	105	597	240	3750
		150	170	97	560	124	799	130	4500
		50	160	123	621	151	838	290	3160

[truncated: 22 more sheets: Fig 3J, Fig 3K, Fig 4C, Fig 4D, Fig 4F, Fig 4I, Fig 5B, Fig 5, Fig 6B, Fig 6C, Fig 6D, Fig S-1B, Fig S-1C, Fig S-2A, Fig S-2B, Fig S-2C, Fig S-2D, Fig S-2E, Fig S-2F, Fig S-3A …]
